# Supplementary material for: Synthetic-Polymer-Based Cardiac Patches for MI-Induced Heart Failure Treatment: A Review
Source: Biomolecules. 2026 Apr 14;16(4):580. doi: 10.3390/biom16040580 (PMC13113715; doi:10.3390/biom16040580)
Supplement: Supplementary file 1 [file biomolecules-16-00580-s001.zip]

Archive with 1 entries (1 files):
- biomolecules-4118544-supplementary.pdf
